# Supplementary material for: Flavokawain C inhibits glucose metabolism and tumor angiogenesis in nasopharyngeal carcinoma by targeting the HSP90B1/STAT3/HK2 signaling axis
Source: Cancer Cell Int. 2024 May 6;24:158. doi: 10.1186/s12935-024-03314-4 (PMC11075257; doi:10.1186/s12935-024-03314-4)
Supplement: Supplementary file 1 — Additional file1. Original Image for Western Blots. [file 12935_2024_3314_MOESM1_ESM.zip]

Archive with 1 entries (1 files):
- Original image for western blot/.DS_Store
